# Supplementary material for: How to be a great dad: parental care in a flock of greater flamingo (Phoenicopterus roseus)
Source: PeerJ. 2017 May 30;5:e3404. doi: 10.7717/peerj.3404 (PMC5452960; doi:10.7717/peerj.3404)
Supplement: Supplemental Information 1 [file peerj-05-3404-s001.xlsx]

## Sheet: ON-NEAR-NO NEST
Females	Near the nest	Standing	Incubating	No nest		Near the nest	On the nest (standing+incubating)	No nest			Males	Near the nest	Standing	Incubating	No nest		Near the nest	On the nest (standing+incubating)	No nest
ARF bia	0	789	5811	5400		0	6600	5400			ARF g	1557	286	3914	6243		1557	4200	6243
ATH g	1023	57	4755	6165		1023	4812	6165			ARY bia	4312	0	6000	1688		4312	6000	1688
AXZ bia	127	299	3774	7800		127	4073	7800			AUH g	1711	54	4146	6089		1711	4200	6089
CCW b	3769	234	5464	2533		3769	5698	2533			AVW bia	3958	235	6995	812		3958	7230	812
CNN r	0	0	6600	5400		0	6600	5400			CCG g	1295	351	6837	3517		1295	7188	3517
CVF r	1612	130	1670	8588		1612	1800	8588			CGT b	4419	306	5996	1279		4419	6302	1279
CYG b	1383	147	1653	8817		1383	1800	8817			CRW r	987	449	7351	3213		987	7800	3213
CYR v	1435	486	6114	3965		1435	6600	3965			CTA r	1385	948	9252	415		1385	10200	415
FAT r	2990	114	5972	2924		2990	6086	2924			CZC v	955	219	9981	845		955	10200	845
FCA v	218	1257	8943	1582		218	10200	1582			FAG v	4178	228	6372	1222		4178	6600	1222
FCC v	338	56	3544	8062		338	3600	8062			FCH r	4580	504	5496	1420		4580	6000	1420
HFG b	1330	190	4010	6470		1330	4200	6470			FCX r	4662	268	5132	1938		4662	5400	1938
HHP v	345	159	5841	5655		345	6000	5655			GHH b	2345	433	5622	3600		2345	6055	3600
HRR r	1069	152	4048	6731		1069	4200	6731			HCU b	2862	146	4654	4338		2862	4800	4338
HWV b	3584	222	5516	2678		3584	5738	2678			HFX b	2048	120	7075	2757		2048	7195	2757
HYV r	465	829	6371	4335		465	7200	4335			HPT r	5172	189	5211	1428		5172	5400	1428
IVK b	2073	835	4565	4527		2073	5400	4527			HRA b	2085	190	8583	1142		2085	8773	1142
KFA r	447	120	3015	8418		447	3135	8418			HXT b	2536	147	8717	600		2536	8864	600
KWX b	2590	675	4450	4285		2590	5125	4285			KUA b	4200	162	5238	2400		4200	5400	2400
LAN g	940	75	2925	8060		940	3000	8060			KWP b	1457	92	10108	343		1457	10200	343
LVD g	0	193	7007	4800		0	7200	4800			KWX v	3401	69	5651	2879		3401	5720	2879
NHP b	763	148	5852	5237		763	6000	5237			KXC b	1796	419	8581	1204		1796	9000	1204
NKV v	600	168	5832	5400		600	6000	5400			KXW b	4200	429	6171	1200		4200	6600	1200
NKW b	1001	0	5400	5599		1001	5400	5599			KYR b	1426	251	8149	2174		1426	8400	2174
NNW v	0	163	5237	6600		0	5400	6600			KZN b	5952	39	1761	4248		5952	1800	4248
NPS r	1428	61	3167	7344		1428	3228	7344			NAU v	3933	300	6300	1467		3933	6600	1467
NTW r	724	504	1296	9476		724	1800	9476			NFH b	4979	125	5231	1665		4979	5356	1665
NUN r	2294	61	5939	3706		2294	6000	3706			NFK b	1200	70	4730	6000		1200	4800	6000
NVX v	600	0	7800	3600		600	7800	3600			NFV b	5262	476	6211	51		5262	6687	51
NWK v	920	259	6021	4800		920	6280	4800			NNZ b	5399	377	5879	345		5399	6256	345
NYY v	297	754	7046	3903		297	7800	3903			NTX v	5053	99	5301	1547		5053	5400	1547
NZN v	756	130	4670	6444		756	4800	6444			NVH r	3123	13	5901	2963		3123	5914	2963
PCF r	1165	331	6269	4235		1165	6600	4235			NWA v	1957	42	5958	4043		1957	6000	4043
RHA v	278	304	4496	6922		278	4800	6922			NWZ v	2068	655	7145	2132		2068	7800	2132
SGR v	181	429	6179	5211		181	6608	5211			SHK v	1654	393	7534	2419		1654	7927	2419
		Standing	Incubating			Near the nest	On the nest (standing+incubating)	No nest					Standing	Incubating
	m	295.171	5064.34		m	1049.86	5359.51	5590.63				m	259.543	6376.66		m	3088.77	6636.2	2275.03
	ds	297.005	1719.51		ds	994.803	1835.92	1958.91				ds	201.454	1757.92		ds	1539.68	1835.95	1651.74

## Sheet: NEAR THE NEST
	NEAR THE NEST						NEAR THE NEST
Female	Agonistic b.	Self-comfort	Sleeping	Other		Males	Agonistic b.	Self-comfort	Sleeping	Other
ARF bia	0	0	0	0		ARF g	9	103	1169	276
ATH g	166	348	55	454		ARY bia	227	1199	2145	741
AXZ bia	40	0	0	87		AUH g	17	148	983	563
CCW b	97	514	2169	989		AVW bia	665	524	1554	1215
CNN r	0	0	0	0		CCG g	31	389	561	314
CVF r	114	538	319	641		CGT b	343	1095	550	2431
CYG b	15	29	262	1077		CRW r	34	297	600	56
CYR v	295	43	175	922		CTA r	7	982	31	365
FAT r	391	597	0	2002		CZC v	72	154	44	685
FCA v	38	130	0	50		FAG v	143	758	1345	1932
FCC v	3	16	0	319		FCH r	221	911	604	2844
HFG b	88	530	548	164		FCX r	118	210	2041	2293
HHP v	0	255	0	90		GHH b	260	362	0	1723
HRR r	7	237	570	255		HCU b	47	1815	692	308
HWV b	188	537	1922	937		HFX b	187	61	59	1741
HYV r	45	4	116	300		HPT r	454	976	1123	2619
IVK b	170	1074	0	829		HRA b	255	422	954	454
KFA r	55	54	0	338		HXT b	40	19	2045	432
KWX b	71	243	1897	379		KUA b	888	606	683	2023
LAN g	30	824	59	27		KWP b	149	382	168	758
LVD g	0	0	0	0		KWX v	177	753	1029	1442
NHP b	15	231	227	290		KXC b	0	544	997	255
NKV v	58	398	0	144		KXW b	588	711	1277	1624
NKW b	114	618	0	269		KYR b	27	113	171	1115
NNW v	0	0	0	0		KZN b	393	897	1411	3251
NPS r	52	446	575	355		NAU v	396	914	1530	1093
NTW r	0	70	598	56		NFH b	201	2017	2246	515
NUN r	49	526	600	1119		NFK b	309	23	490	378
NVX v	190	339	0	71		NFV b	157	1381	1589	2135
NWK v	0	140	582	198		NNZ b	37	266	2953	2143
NYY v	0	297	0	0		NTX v	386	2172	934	1561
NZN v	28	10	168	550		NVH r	766	403	931	1023
PCF r	532	96	320	217		NWA v	243	51	153	1510
RHA v	19	66	0	193		NWZ v	225	1304	162	377
SGR v	9	27	0	145		SHK v	115	222	358	959
	Agonistic b.	Self-comfort	Sleeping	Other			Agonistic b.	Self-comfort	Sleeping	Other
m	82.2571	263.914	318.914	384.771			233.914	662.4	959.486	1232.97
ds	118.99	271.674	564.979	439.509			222.629	569.732	733.016	859.032

## Sheet: ON THE NEST STANDING
	ON THE NEST STANDING					ON THE NEST STANDING
Females	Agonistic	Self-comfort	Egg-care		Males	Agonistic	Self-comfort	Egg-care
ARF bia	11	118	660		ARF g	0	5	281
ATH g	0	13	44		ARY bia	0	0	0
AXZ bia	11	35	253		AUH g	3	0	51
CCW b	30	0	204		AVW bia	65	0	170
CNN r	0	0	0		CCG g	12	68	271
CVF r	29	0	101		CGT b	48	42	216
CYG b	0	18	129		CRW r	18	3	428
CYR v	15	245	226		CTA r	45	164	739
FAT r	13	0	101		CZC v	2	28	189
FCA v	18	383	856		FAG v	0	0	228
FCC v	0	0	56		FCH r	55	24	425
HFG b	37	0	153		FCX r	2	0	266
HHP v	27	40	92		GHH b	8	0	425
HRR r	0	80	72		HCU b	19	0	127
HWV b	0	6	216		HFX b	0	7	113
HYV r	116	296	417		HPT r	19	0	170
IVK b	12	223	600		HRA b	14	4	172
KFA r	0	19	101		HXT b	3	0	144
KWX b	34	374	267		KUA b	11	0	151
LAN g	0	12	63		KWP b	9	2	81
LVD g	21	16	156		KWX v	12	0	57
NHP b	0	0	148		KXC b	0	68	351
NKV v	0	0	168		KXW b	19	6	404
NKW b	0	0	0		KYR b	19	0	232
NNW v	0	63	100		KZN b	0	0	39
NPS r	13	0	48		NAU v	0	11	289
NTW r	0	374	130		NFH b	25	0	100
NUN r	0	13	48		NFK b	3	4	63
NVX v	0	0	0		NFV b	0	48	428
NWK v	13	12	234		NNZ b	0	0	377
NYY v	12	466	276		NTX v	0	0	99
NZN v	4	12	114		NVH r	0	0	13
PCF r	25	61	245		NWA v	2	0	40
RHA v	95	14	195		NWZ v	37	84	534
SGR v	161	16	252		SHK v	60	170	163
	Agonistic	Self-comfort	Egg care			Agonistic	Self-comfort	Egg care
m	19.9143	83.1143	192.143		m	14.5714	21.0857	223.886
ds	35.224	136.363	187.044		ds	19.019	42.7863	167.49

## Sheet: ON THE NEST INCUBATING
	INCUBATING							INCUBATING
Females	Agonistic	Attentive b.	Nest-building	Self-comfort	Resting		Females	Agonistic	Attentive b.	Nest-building	Self-comfort	Resting
ARF bia	417	2179	2989	226	0		ARF g	932	848	2134	0	0
ATH g	974	1517	1606	7	651		ARY bia	1938	1654	1092	767	549
AXZ bia	545	1706	1523	0	0		AUH g	557	739	2279	0	571
CCW b	144	1081	4238	1	0		AVW bia	921	2059	3331	68	616
CNN r	607	2135	3648	59	151		CCG g	1381	645	3435	79	1297
CVF r	169	110	1391	0	0		CGT b	526	847	3732	4	887
CYG b	50	78	1525	0	0		CRW r	1011	1995	4338	0	7
CYR v	410	1793	3252	64	595		CTA r	1073	3267	3579	259	1074
FAT r	357	1998	3617	0	0		CZC v	1020	1675	5254	424	1608
FCA v	825	3696	3279	72	1071		FAG v	639	1179	4525	29	0
FCC v	275	1129	2103	37	0		FCH r	825	2353	2036	0	282
HFG b	994	680	2336	0	0		FCX r	240	2715	2051	10	116
HHP v	331	1789	2229	235	1257		GHH b	647	3523	534	59	859
HRR r	852	1650	1387	159	0		HCU b	831	2546	1277	0	0
HWV b	421	579	3161	172	1183		HFX b	1067	2394	3462	21	131
HYV r	1065	2922	2164	220	0		HPT r	637	1018	2719	24	813
IVK b	391	683	3305	119	67		HRA b	1530	1640	5211	202	0
KFA r	359	1439	1052	144	21		HXT b	1742	3894	2566	193	322
KWX b	828	1440	2108	74	0		KUA b	964	1751	2043	26	454
LAN g	375	1199	985	0	366		KWP b	1507	2513	4337	1271	480
LVD g	621	2493	2576	1279	38		KWX v	546	1229	3423	275	178
NHP b	1230	3125	1472	25	0		KXC b	1201	1908	3080	296	2096
NKV v	736	1743	2658	117	578		KXW b	1133	2415	1827	477	319
NKW b	786	918	2808	0	888		KYR b	968	2736	4258	187	0
NNW v	647	1330	2743	0	517		KZN b	211	108	1442	0	0
NPS r	435	1225	1125	382	0		NAU v	674	2611	2455	107	453
NTW r	8	893	382	13	0		NFH b	1078	1800	1867	182	304
NUN r	435	1748	2441	67	1248		NFK b	623	582	3476	49	0
NVX v	1354	1772	2525	701	1448		NFV b	527	2344	3302	38	0
NWK v	457	2608	1818	439	699		NNZ b	236	2773	304	0	2566
NYY v	916	2532	2923	58	617		NTX v	813	1181	3283	24	0
NZN v	1006	363	2701	0	600		NVH r	2000	1416	2481	4	0
PCF r	1375	1214	3567	113	0		NWA v	643	2947	2295	73	0
RHA v	436	1788	2095	4	173		NWZ v	916	2002	2868	895	464
SGR v	1435	1652	989	724	1379		SHK v	1363	2939	546	666	2020
	Agonistic	Attentive b.	Nest-building	Self-comfort	Sleeping		Females	Agonistic	Attentive b.	Nest-building	Self-comfort	Sleeping
m	636.171	1577.34	2306.31	157.457	387.057		m	940.571	1949.89	2766.91	191.686	527.6
ds	377.995	821.434	919.58	266.875	485.951		ds	444.169	903.339	1259.69	296.265	669.195
